# Supplementary material for: Onion (Allium cepa L.) Flavonoid Extract Ameliorates Osteoporosis in Rats Facilitating Osteoblast Proliferation and Differentiation in MG-63 Cells and Inhibiting RANKL-Induced Osteoclastogenesis in RAW 264.7 Cells
Source: Int J Mol Sci. 2024 Jun 19;25(12):6754. doi: 10.3390/ijms25126754 (PMC11203775; doi:10.3390/ijms25126754)
Supplement: Supplementary file 1 [file ijms-25-06754-s001.zip]

Archive with 1 entries (1 files):
- ijms-2996186-supplementary.pdf
